# Supplementary material for: Preparation and Application of Core–Shell Nanocarbon-Based Slow-Release Foliar Fertilizer
Source: Nanomaterials (Basel). 2025 Apr 7;15(7):565. doi: 10.3390/nano15070565 (PMC11990319; doi:10.3390/nano15070565)
Supplement: Supplementary file 1 [file nanomaterials-15-00565-s001.zip]

Archive with 1 entries (1 files):
- nanomaterials-3550337-supplementary.pdf
